# Supplementary material for: L-Alliin Modulates Brain Region-Specific Neuroinflammatory Responses to Lipopolysaccharide in Diet-Induced Obese Mice
Source: Brain Sci. 2026 Feb 22;16(2):243. doi: 10.3390/brainsci16020243 (PMC12938804; doi:10.3390/brainsci16020243)
Supplement: Supplementary file 1 [file brainsci-16-00243-s001.zip]

Archive with 1 entries (1 files):
- brainsci-4113716-supplementary.pdf
